# Supplementary material for: Hybrid Raman and Laser-Induced Breakdown Spectroscopy for Food Authentication Applications
Source: Molecules. 2023 Aug 16;28(16):6087. doi: 10.3390/molecules28166087 (PMC10458226; doi:10.3390/molecules28166087)
Supplement: Supplementary file 1 [file molecules-28-06087-s001.zip]

Archive with 1 entries (1 files):
- molecules-2519815-supplementary.pdf
